# Supplementary material for: Cortical Thickness Changes in Migraine Patients Treated with Anti-Calcitonin Gene-Related Peptide Monoclonal Antibodies: A Prospective Age- and Sex-Matched Controlled Study
Source: Biomedicines. 2025 May 9;13(5):1150. doi: 10.3390/biomedicines13051150 (PMC12108776; doi:10.3390/biomedicines13051150)
Supplement: Supplementary file 1 [file biomedicines-13-01150-s001.zip]

Archive with 1 entries (1 files):
- biomedicines-3594171-supplementary.pdf
